# Supplementary material for: Cardiovascular Risk in Patients with Chronic Hepatitis C Treated with Direct Acting Antivirals
Source: J Clin Med. 2022 Sep 29;11(19):5781. doi: 10.3390/jcm11195781 (PMC9572655; doi:10.3390/jcm11195781)
Supplement: Supplementary file 1 [file jcm-11-05781-s001.zip]

Archive with 1 entries (1 files):
- jcm-1918841-supplementary.pdf
